# Supplementary material for: Mapping the breast cancer metastatic cascade onto ctDNA using genetic and epigenetic clonal tracking
Source: Nat Commun. 2020 Mar 27;11:1446. doi: 10.1038/s41467-020-15047-9 (PMC7101390; doi:10.1038/s41467-020-15047-9)
Supplement: Supplementary file 4 — Supplementary Data 1 [file 41467_2020_15047_MOESM4_ESM.xlsx]

## Sheet: Patient_1_Breast_Primary_R1
chr

## Sheet: Patient_1_Breast_Primary_R2
chr

## Sheet: Patient_1_ctDNA
chr

## Sheet: Patient_1_Diaphragm_Met_R1
chr

## Sheet: Patient_1_Liver_Met_R1
chr

## Sheet: Patient_1_Liver_Met_R2
chr

## Sheet: Patient_1_Liver_Met_R3
chr

## Sheet: Patient_1_Liver_Met_R4
chr

## Sheet: Patient_1_Lung_Met_R1
chr

## Sheet: Patient_1_Lymph_Met_R1
chr

[truncated: 12 more sheets: Patient_1_Lymph_Met_R3, Patient_1_Ovary_Met_R2, Patient_1_Ovary_Met_R3, Patient_2_Liver_Met_R1, Patient_2_Liver_Met_R2, Patient_2_Liver_Met_R3, Patient_2_Lung_Met_R1, Patient_2_Lung_Met_R2, Patient_2_Lung_Met_R3, Patient_2_Lymph_Met_R1, Patient_2_Lymph_Met_R2, Patient_2_Lymph_Met_R3]
