# Supplementary material for: Mapping the breast cancer metastatic cascade onto ctDNA using genetic and epigenetic clonal tracking
Source: Nat Commun. 2020 Mar 27;11:1446. doi: 10.1038/s41467-020-15047-9 (PMC7101390; doi:10.1038/s41467-020-15047-9)
Supplement: Supplementary file 6 — Supplementary Data 3 [file 41467_2020_15047_MOESM6_ESM.xlsx]

## Sheet: tableS3
Sample	FractionalAbundance	PoissonFractionalAbundanceMax	PoissonFractionalAbundanceMin	VAF	Binomial_CI_95_lower	Binomial_CI_95_upper
Liver_Met_R1	0.33	0.41	0.24	0.508771929824561	0.382598984976127	0.633837175815926
Liver_Met_R2	0.37	0.43	0.32	0.68	0.541897026918559	0.792417837393432
Liver_Met_R3	0.302	0.347	0.256	0.48780487804878	0.342544295544327	0.635154913484562
Liver_Met_R4	0.211	0.26	0.162	0.428571428571429	0.313969179943643	0.55138384856905
Breast_Primary_R1	0.279	0.324	0.234	0.677966101694915	0.551050044265254	0.783124247581144
Breast_Primary_R2	0.26	0.32	0.2	0.512820512820513	0.36199362884458	0.66134824670138
Diaphragm_Met_R1	0.43	0.53	0.33	0.80327868852459	0.686900594244925	0.883721977685728
Lymph_Met_R1	0.232	0.278	0.187	0.375	0.266659801788246	0.497496213159955
Lymph_Met_R3	0.061	0.105	0.016	0.16751269035533	0.121836363982894	0.225907867864409
Ovary_Met_R2	0.34	0.4	0.29	0.507692307692308	0.389164524872755	0.625361605414586
Ovary_Met_R2	0.37	0.43	0.3	0.507692307692308	0.389164524872755	0.625361605414586
Ovary_Met_R3	0.15	0.21	0.1	0.704918032786885	0.581105979427796	0.804449812417239
Lung_Met_R1	0.3	0.38	0.22	0.711538461538462	0.577272119633157	0.816700395852901
