# Supplementary material for: Mapping the breast cancer metastatic cascade onto ctDNA using genetic and epigenetic clonal tracking
Source: Nat Commun. 2020 Mar 27;11:1446. doi: 10.1038/s41467-020-15047-9 (PMC7101390; doi:10.1038/s41467-020-15047-9)
Supplement: Supplementary file 8 — Supplementary Data 5 [file 41467_2020_15047_MOESM8_ESM.xlsx]

## Sheet: tableS1
Patient	Sample	Purity	Ploidy
Patient 1	Liver_Met_R1	0.5065	2.34
Patient 1	Liver_Met_R2	0.74475	2.41
Patient 1	Liver_Met_R3	0.6324	2.34
Patient 1	Liver_Met_R4	0.42504	2.37
Patient 1	Breast_Primary_R1	0.59392	2.29
Patient 1	Breast_Primary_R2	0.51728	2.37
Patient 1	Diaphragm_Met_R1	0.81836	2.38
Patient 1	Lymph_Met_R1	0.42613	2.33
Patient 1	Lymph_Met_R3	0.1545	2.37
Patient 1	Ovary_Met_R2	0.6012	2.38
Patient 1	Ovary_Met_R3	0.71613	2.31
Patient 1	Lung_Met_R1	0.58174	2.38
Patient 1	ctDNA	0.7944	2.46
Patient 2	Lung_Met_R1	0.39934	1.97
Patient 2	Lung_Met_R2	0.3944	1.95
Patient 2	Lung_Met_R3	0.3147	1.89
Patient 2	Liver_Met_R1	0.45364	2.05
Patient 2	Liver_Met_R2	0.81729	2.05
Patient 2	Liver_Met_R3	0.87696	2.04
Patient 2	Lymph_Met_R1	0.85428	2.05
Patient 2	Lymph_Met_R2	0.87261	2.05
Patient 2	Lymph_Met_R3	0.85425	2.05
Patient 2	ctDNA	0.33	1.98
