# Supplementary material for: Mapping the breast cancer metastatic cascade onto ctDNA using genetic and epigenetic clonal tracking
Source: Nat Commun. 2020 Mar 27;11:1446. doi: 10.1038/s41467-020-15047-9 (PMC7101390; doi:10.1038/s41467-020-15047-9)
Supplement: Supplementary file 10 — Supplementary Data 7 [file 41467_2020_15047_MOESM10_ESM.xlsx]

## Sheet: P1_Breast_Primary_R1_IRX2
X2755877

## Sheet: P1_Breast_Primary_R2_IRX2
X2755877

## Sheet: P1_ctDNA_IRX2
X2755877

## Sheet: P1_Diaphragm_Met_R1_IRX2
X2755877

## Sheet: P1_Liver_Met_R1_IRX2
X2755877

## Sheet: P1_Liver_Met_R2_IRX2
X2755877

## Sheet: P1_Liver_Met_R3_IRX2
X2755877

## Sheet: P1_Liver_Met_R4_IRX2
X2755877

## Sheet: P1_Lung_Met_R1_IRX2
X2755877

## Sheet: P1_Lung_Met_R2_IRX2
X2755877

[truncated: 54 more sheets: P1_Lymph_Met_R1_IRX2, P1_Lymph_Met_R2_IRX2, P1_Ovary_Met_R2_IRX2, P1_Ovary_Met_R3_IRX2, P1_Breast_Primary_R1_ZNF454, P1_Breast_Primary_R2_ZNF454, P1_ctDNA_ZNF454, P1_Diaphragm_Met_R1_ZNF454, P1_Liver_Met_R1_ZNF454, P1_Liver_Met_R2_ZNF454, P1_Liver_Met_R3_ZNF454, P1_Liver_Met_R4_ZNF454, P1_Lung_Met_R1_ZNF454, P1_Lung_Met_R2_ZNF454, P1_Lymph_Met_R1_ZNF454, P1_Lymph_Met_R2_ZNF454, P1_Ovary_Met_R2_ZNF454, P1_Ovary_Met_R3_ZNF454, P16_ctDNA_pre_op_IRX2, P16_Lymph_B_IRX2 …]
